# Supplementary material for: A review of the millipede genus Sinocallipus Zhang, 1993 (Diplopoda, Callipodida, Sinocallipodidae), with notes on gonopods monotony vs. peripheral diversity in millipedes
Source: Zookeys. 2011 Apr 14;(90):13–34. doi: 10.3897/zookeys.90.1291 (PMC3084490; doi:10.3897/zookeys.90.1291)
Supplement: XML Treatment for Sinocallipus [file zookeys.90.1291-treatment1.xml]

<!DOCTYPE tp:taxon-treatment
  PUBLIC "-//TaxonX//DTD Taxonomic Treatment Publishing DTD v0 20100105//EN" "tax-treatment-NSO.dtd">
<tp:taxon-treatment xmlns:tp="http://www.plazi.org/taxpub"><tp:treatment-meta><mixed-citation publication-type="journal"><person-group><name><surname>Stoev</surname><given-names>Pavel</given-names></name><name><surname>Enghoff</surname><given-names>Henrik</given-names></name></person-group><article-title>A review of the millipede genus <italic>Sinocallipus</italic> Zhang, 1993 (Diplopoda, Callipodida, Sinocallipodidae), with notes on gonopods monotony vs. peripheral diversity in millipedes</article-title><source>Zookeys</source><day>14</day><month>4</month><year>2011</year><volume>2011</volume><issue>90</issue><fpage>13</fpage><lpage>34</lpage><pub-id pub-id-type="doi">10.3897/zookeys.90.1291</pub-id></mixed-citation></tp:treatment-meta><tp:nomenclature><label>Genus</label><tp:taxon-name>
                        <tp:taxon-name-part taxon-name-part-type="genus">Sinocallipus</tp:taxon-name-part>
                        <object-id xmlns:xlink="http://www.w3.org/1999/xlink" xlink:type="simple">urn:lsid:zoobank.org:act:F13FC586-B6EE-47D2-AC23-A8C3AD66D3C7</object-id>
												<object-id xmlns:xlink="http://www.w3.org/1999/xlink" xlink:type="simple">http://species-id.net/wiki/Sinocallipus</object-id>
                    </tp:taxon-name><tp:taxon-authority>Zhang, 1993</tp:taxon-authority><tp:nomenclature-citation-list><tp:nomenclature-citation><tp:taxon-name>Sinocallipus</tp:taxon-name><comment> Zhang, 1993, Proc. XI Int. Congr. Speleol. Beijing, 1993: 129. Type species: <italic><tp:taxon-name>Sinocallipus simplipodicus</tp:taxon-name></italic> Zhang, 1993, by original designation.</comment></tp:nomenclature-citation></tp:nomenclature-citation-list></tp:nomenclature><tp:treatment-sec sec-type="Emended diagnosis"><title>Emended diagnosis</title><p>(based on <xref ref-type="bibr" rid="B14">Shear et al. 2003</xref>): A genus of moderate-size Callipodida (40–70 mm); 55–72 pleurotergites (PT); with low, narrow, primary crests; secondary and tertiary crests absent; no crest transition or setal migration; setae thin and pointed, all in an anterior position. Leg-pairs 3–11 with coxal sacs. Head of males convex, pilose, without particular modifications. Organ of Tömösváry small, inconspicuous. Hypoproct tripartite, median sclerite largest, subtrapezoidal, bearing a pair of macrosetae; lateral sclerites each with a seta emerging from the posterior margin. First <!--PageBreak-->and second leg-pairs visibly shorter, third leg-pair only slightly shorter than succeeding legs; tarsi undivided; with a ventral comb-like series of setae. Tarsi divided from leg-pair 4 onwards. Second leg-pair in females unmodified. Vasa deferentia opening through gonopores on small protuberances on posterior side of the second coxae. Ninth legs in males with distomedial, deeply excavated trochanteral lobe bearing pointed projections. Gonosternum extending for the entire breadth of gonopods, lying basal to gonocoxae. Gonocoxa with two medial, clavate processes (<italic>g</italic> and <italic>k</italic>) and long, slender cannula (<italic>ca</italic>), cannula curved or coiled; femoroid (telopodite) without prostatic groove, with 2–4 slender, narrowly separated, terminal projections directed anteromediad and overlapping or terminating close to coxal processes.</p></tp:treatment-sec><ref-list><ref id="B14"><mixed-citation xmlns:xlink="http://www.w3.org/1999/xlink" xlink:type="simple"><person-group><name name-style="western"><surname>Shear</surname><given-names>W</given-names></name><name name-style="western"><surname>Shelley</surname><given-names>R</given-names></name><name name-style="western"><surname>Heatwole</surname><given-names>H</given-names></name></person-group> (<year>2003</year>)<article-title> Occurrence of the milliped <italic>Sinocallipus simplipodicus</italic> Zhang, 1993 in Laos, with reviews of the Southeast Asian and global callipodidan faunas, and remarks on the phylogenetic position of the order (Callipodida: Sinocallipodidea: Sinocallipodidae).</article-title><source>Zootaxa</source><volume>365</volume>:<fpage>1</fpage>-<lpage>20</lpage>.</mixed-citation></ref></ref-list></tp:taxon-treatment>
