# Supplementary material for: A review of the millipede genus Sinocallipus Zhang, 1993 (Diplopoda, Callipodida, Sinocallipodidae), with notes on gonopods monotony vs. peripheral diversity in millipedes
Source: Zookeys. 2011 Apr 14;(90):13–34. doi: 10.3897/zookeys.90.1291 (PMC3084490; doi:10.3897/zookeys.90.1291)
Supplement: XML Treatment for Sinocallipus catba [file zookeys.90.1291-treatment2.xml]

<!DOCTYPE tp:taxon-treatment
  PUBLIC "-//TaxonX//DTD Taxonomic Treatment Publishing DTD v0 20100105//EN" "tax-treatment-NSO.dtd">
<tp:taxon-treatment xmlns:tp="http://www.plazi.org/taxpub"><tp:treatment-meta><mixed-citation publication-type="journal"><person-group><name><surname>Stoev</surname><given-names>Pavel</given-names></name><name><surname>Enghoff</surname><given-names>Henrik</given-names></name></person-group><article-title>A review of the millipede genus <italic>Sinocallipus</italic> Zhang, 1993 (Diplopoda, Callipodida, Sinocallipodidae), with notes on gonopods monotony vs. peripheral diversity in millipedes</article-title><source>Zookeys</source><day>14</day><month>4</month><year>2011</year><volume>2011</volume><issue>90</issue><fpage>13</fpage><lpage>34</lpage><pub-id pub-id-type="doi">10.3897/zookeys.90.1291</pub-id></mixed-citation></tp:treatment-meta><tp:nomenclature><tp:taxon-name>
                    	<tp:taxon-name-part taxon-name-part-type="genus">Sinocallipus</tp:taxon-name-part>
                    	<tp:taxon-name-part taxon-name-part-type="species">catba</tp:taxon-name-part>
                    	<object-id xmlns:xlink="http://www.w3.org/1999/xlink" xlink:type="simple">urn:lsid:zoobank.org:act:0A26C350-DEF0-4FBE-AD31-2CD8E3681267</object-id>
											<object-id xmlns:xlink="http://www.w3.org/1999/xlink" xlink:type="simple">http://species-id.net/wiki/Sinocallipus_catba</object-id>
                    </tp:taxon-name><tp:taxon-status xmlns:xlink="http://www.w3.org/1999/xlink" xlink:type="simple">sp. n.</tp:taxon-status><xref ref-type="fig" rid="F1">Figs 1–5</xref><xref ref-type="fig" rid="F9">26</xref><xref ref-type="fig" rid="F10">30</xref></tp:nomenclature><tp:treatment-sec sec-type="Material examined"><title>Material examined.</title><p>Holotype: ♂, 69 PT + telson, Vietnam, Hai Phong Province, Cat Ba Island, Hoa Cuong Cave near Gia Luang, <named-content xmlns:xlink="http://www.w3.org/1999/xlink" content-type="dwc:verbatimCoordinates" xlink:type="simple">20.845161°N, 106.981597°E</named-content>, 5 m alt., 30.IX.1998, by hand, L. Deharveng leg. VIET-485 (MNHN). – Paratype: ♂, 67 PT + telson, same island, Tien Duc Cave, 26.IX.1998, by hand, L. Deharveng leg., VIET-452 (MNHN).</p></tp:treatment-sec><tp:treatment-sec sec-type="Description of locality"><title>Description of locality.</title><p>This species was found in two moderately long, humid caves. Tien Duc is approximately 100 m long, while Hoa Cuong is 100–120 m long. In Tien Duc, the specimen was found on non-humid walls. Both caves host a rich cave fauna, including unidentified cambalopsid and haplodesmid millipedes (L. Deharveng, in lit.).</p></tp:treatment-sec><tp:treatment-sec sec-type="Origin of name"><title>Origin of name.</title><p>For Cat Ba Island, the type locality.</p></tp:treatment-sec><tp:treatment-sec sec-type="Diagnosis"><title>Diagnosis.</title><p>Differs from <italic><tp:taxon-name>Sinocallipus simplipodicus</tp:taxon-name></italic>, <italic><tp:taxon-name>Sinocallipus jaegeri</tp:taxon-name></italic> and <italic><tp:taxon-name>Sinocallipus thai</tp:taxon-name></italic> by the white-yellowish body colour, brown antennomeres 2–5 and eye composed of 33 ocelli, and from <italic><tp:taxon-name>Sinocallipus deharvengi</tp:taxon-name></italic> by the smaller body size, antennae and gonocoxal process <italic>g</italic>, as well as by having paraprocts divided into larger ventral and smaller dorsal sclerites.</p></tp:treatment-sec><tp:treatment-sec sec-type="Description"><title>Description.</title><sec sec-type="Males"><title>Males:</title><p>Maximal length <italic>ca</italic> 50 mm, width of midbody PT 2.4 mm, 67–69 PT + telson. Body colour: uniformly white-yellowish, without particular coloration pattern; metazonites without posterior band. Head: uniformly white, cephalic suture visible. Antennae: long, extending beyond the posterior edge of PT 9 when folded backwards; antennomeres 2–5 light brown; 1, 6, 7 – white (<xref ref-type="fig" rid="F1">Fig. 1</xref>); length of antennomeres: 1 – 0.3 mm, 2 – 1.4 mm, 3 – 1.8 mm, 4 – 1.2 mm, 5 – 1.3 mm, 6 – 0.7 mm, 7 – 0.4 mm; antennomere ratio: 3&gt;2&gt;5&gt;4&gt;6&gt;7&gt;1; tip of antennomere 7 with four cones protruding beyond posterior margin (<xref ref-type="fig" rid="F1">Fig. 2</xref>). Eyes: black, well delineated, composed of 33 ocelli in 5 rows (<xref ref-type="fig" rid="F1">Fig. 3</xref>).</p><fig id="F1" position="float" orientation="portrait"><label>Figures 1–5.</label><caption><p><italic><tp:taxon-name>Sinocallipus catba</tp:taxon-name></italic> sp. n.: <bold>1</bold> head and anteriormost pleurotergites <bold>2</bold> tip of antenna <bold>3</bold> ocelli <bold>4</bold> trochanter of leg-pair 9 <bold>5</bold> gonopods, anterior view. Abbreviations: cannula (ca); coxa (cx); coxal processes g and k; femoroid (fe); femoroidal acicular process (n); femoroidal subfalcate process (m); sternum (st); trochanter of leg 9: processes h and z.</p></caption><graphic xmlns:xlink="http://www.w3.org/1999/xlink" xlink:href="ZooKeys-090-013-g001.jpg" position="float" orientation="portrait" xlink:type="simple"/></fig><p>Width of PT 2=3&lt;1=4&lt;5&lt;6&lt;7. PT higher than broad, ratio: 1.05 : 1. Dorsal side of collum and PT2–3 smooth, lateral sides ribbed. Crests poorly developed, broad and flattened anteriorly, abruptly narrowing and more pronounced posteriorly; 5+5<!--PageBreak--> between the ozopores on midbody PT. Ozopores small, barely visible on most PT, lying between crests 5 and 6 in midbody PT. Paraprocts divided into smaller dorsal and larger ventral sclerites. Dorsal sclerite surmounted with two macrosetae in a vertical row. Spinnerets: long and slender, ending with a long seta.</p><p>All legs white-yellowish, long and slender, ending with a long claw. Tarsal pads very poorly developed, present on leg-pairs 3–12. No particular modifications on coxae of pregonopodal legs, prefemora of legs 4–7 swollen. Leg-pair 9 (<xref ref-type="fig" rid="F1">Figs 4</xref>, <xref ref-type="fig" rid="F9">26</xref>): coxa subtrapezoidal; trochanter expanded medio-ventrad forming a rather elongated process (<italic>h</italic>) with a pointed tip and a smaller process <italic>z</italic>.</p><p>Chaetotaxy: unknown, all setae broken off.</p><p>Gonopods (<xref ref-type="fig" rid="F1">Fig. 5</xref>): similar to those of congeners; coxae (<italic>cx</italic>): process <italic>g</italic> moderately large and swollen, <italic>ca</italic> 1.5 times the length of process <italic>k</italic>; processes <italic>g</italic> and <italic>k</italic> apically rounded, <!--PageBreak-->not truncated as in <italic><tp:taxon-name>Sinocallipus jaegeri</tp:taxon-name></italic>. Femoroid (<italic>fe</italic>): with three slender, acicular (<italic>n</italic>), and one short and subfalcate (<italic>m</italic>) terminal projections. Cannula (<italic>ca</italic>): long, and slender, not coiled.</p></sec><sec sec-type="Female"><title>Female:</title><p>unknown.</p></sec></tp:treatment-sec><tp:treatment-sec><!--Section generated to contain objects referenced in tp:taxon-treatment.--><fig id="F9" position="float" orientation="portrait"><label>Figures 26–29.</label><caption><p>9th leg in <italic><tp:taxon-name>Sinocallipus</tp:taxon-name></italic>: <bold>26</bold> <italic><tp:taxon-name>Sinocallipus catba</tp:taxon-name></italic> sp. n. <bold>27</bold> <italic><tp:taxon-name>Sinocallipus deharvengi</tp:taxon-name></italic> sp. n. <bold>28</bold> <italic><tp:taxon-name>Sinocallipus jaegeri</tp:taxon-name></italic> sp. n. <bold>29</bold> <italic><tp:taxon-name>Sinocallipus steineri</tp:taxon-name></italic> sp. n. Abbreviations: process h; process z; pore (p).</p></caption><graphic xmlns:xlink="http://www.w3.org/1999/xlink" xlink:href="ZooKeys-090-013-g009.jpg" position="float" orientation="portrait" xlink:type="simple"/></fig><fig id="F10" position="float" orientation="portrait"><label>Figure 30.</label><caption><p>Distribution of the species of genus <italic><tp:taxon-name>Sinocallipus</tp:taxon-name></italic>: <bold>1</bold> <italic><tp:taxon-name>Sinocallipus catba</tp:taxon-name></italic> sp. n. <bold>2</bold> <italic><tp:taxon-name>Sinocallipus deharvengi</tp:taxon-name></italic> sp. n. <bold>3</bold> <italic><tp:taxon-name>Sinocallipus jaegeri</tp:taxon-name></italic> sp. n. <bold>4</bold> <italic><tp:taxon-name>Sinocallipus simplipodicus</tp:taxon-name></italic> <bold>5</bold> <italic><tp:taxon-name>Sinocallipus steineri</tp:taxon-name></italic> sp. n. <bold>6</bold> <italic><tp:taxon-name>Sinocallipus thai</tp:taxon-name></italic> <bold>7</bold> <italic><tp:taxon-name>Sinocallipus</tp:taxon-name></italic> spp.</p></caption><graphic xmlns:xlink="http://www.w3.org/1999/xlink" xlink:href="ZooKeys-090-013-g010.jpg" position="float" orientation="portrait" xlink:type="simple"/></fig></tp:treatment-sec></tp:taxon-treatment>
