# Supplementary material for: A review of the millipede genus Sinocallipus Zhang, 1993 (Diplopoda, Callipodida, Sinocallipodidae), with notes on gonopods monotony vs. peripheral diversity in millipedes
Source: Zookeys. 2011 Apr 14;(90):13–34. doi: 10.3897/zookeys.90.1291 (PMC3084490; doi:10.3897/zookeys.90.1291)
Supplement: XML Treatment for Sinocallipus deharvengi [file zookeys.90.1291-treatment3.xml]

<!DOCTYPE tp:taxon-treatment
  PUBLIC "-//TaxonX//DTD Taxonomic Treatment Publishing DTD v0 20100105//EN" "tax-treatment-NSO.dtd">
<tp:taxon-treatment xmlns:tp="http://www.plazi.org/taxpub"><tp:treatment-meta><mixed-citation publication-type="journal"><person-group><name><surname>Stoev</surname><given-names>Pavel</given-names></name><name><surname>Enghoff</surname><given-names>Henrik</given-names></name></person-group><article-title>A review of the millipede genus <italic>Sinocallipus</italic> Zhang, 1993 (Diplopoda, Callipodida, Sinocallipodidae), with notes on gonopods monotony vs. peripheral diversity in millipedes</article-title><source>Zookeys</source><day>14</day><month>4</month><year>2011</year><volume>2011</volume><issue>90</issue><fpage>13</fpage><lpage>34</lpage><pub-id pub-id-type="doi">10.3897/zookeys.90.1291</pub-id></mixed-citation></tp:treatment-meta><tp:nomenclature><tp:taxon-name>
                    	<tp:taxon-name-part taxon-name-part-type="genus">Sinocallipus</tp:taxon-name-part>
                    	<tp:taxon-name-part taxon-name-part-type="species">deharvengi</tp:taxon-name-part>
                    	<object-id xmlns:xlink="http://www.w3.org/1999/xlink" xlink:type="simple">urn:lsid:zoobank.org:act:376E58E2-1177-4A86-9F6D-ED22C99B36AA</object-id>
											<object-id xmlns:xlink="http://www.w3.org/1999/xlink" xlink:type="simple">http://species-id.net/wiki/Sinocallipus_deharvengi</object-id>
                    </tp:taxon-name><tp:taxon-status xmlns:xlink="http://www.w3.org/1999/xlink" xlink:type="simple">sp. n.</tp:taxon-status><xref ref-type="fig" rid="F2">Figs 6</xref><xref ref-type="fig" rid="F3">12</xref><xref ref-type="fig" rid="F9">27</xref><xref ref-type="fig" rid="F10">30</xref></tp:nomenclature><tp:treatment-sec sec-type="Material examined"><title>Material examined.</title><p>Holotype: ♂, 70 PT + telson, Vietnam, Quang Binh Province, Dong Hoi, Cha Noi: Hang Cha Noi (cave), <named-content xmlns:xlink="http://www.w3.org/1999/xlink" content-type="dwc:verbatimCoordinates" xlink:type="simple">17.641363°N, 106.110375°E</named-content>, 260 m alt., 8.I.1995, by hand, L. Deharveng &amp; A. Bedos leg., VIET-064. – Paratypes: 1 juv., same locality, date and collectors; ad. ♀, 74 PT + telson, same province, Dong Hoi, Phong Nha: Hang Ruc (cave), <named-content xmlns:xlink="http://www.w3.org/1999/xlink" content-type="dwc:verbatimCoordinates" xlink:type="simple">17.586134°N, 106.305667°E</named-content>, 30 m alt., 6.I.1995, by hand, L. Deharveng &amp; A. Bedos leg. VIET-059; 1 ♀, 70 PT + telson, same province, Dong Hoi, between Phong Nha and Cha Noi: Grotte de Troc, approx. coordinates: <named-content xmlns:xlink="http://www.w3.org/1999/xlink" content-type="dwc:verbatimCoordinates" xlink:type="simple">17.6526°N, 106.243°E</named-content>, about 70 m alt., 15.III.1997, L. Deharveng &amp; A. Bedos leg. VIET-407 (all in MNHN).</p></tp:treatment-sec><tp:treatment-sec sec-type="Description of locality"><title>Description of locality.</title><p>The species was found in several caves of moderate length (Hong Ruc about 50 m, Troc and Cha Noi more than 200 m), which seem to have never been surveyed previously. A road was built inside Hang Cha Noi during the War, and remains of rusted ammunitions were observed inside the cave at the time of collection. A rich cave fauna was found inside the Grotte de Troc, including two other species of Diplopoda, an undescribed cambalopsid, and <italic><tp:taxon-name>Eutrichodesmus asteroides</tp:taxon-name></italic> Golovatch et al., 2009 (<tp:taxon-name>Haplodesmidae</tp:taxon-name>) (<xref ref-type="bibr" rid="B7">Golovatch et al. 2009</xref>). All specimens were collected in the aphotic zone of the caves (L. Deharveng, in lit.).</p></tp:treatment-sec><tp:treatment-sec sec-type="Origin of name"><title>Origin of name.</title><p>Named after the French zoologist Louis Deharveng, a passionate explorer of the caves of southeastern Asia, who together with A. Bedos collected this species.</p></tp:treatment-sec><tp:treatment-sec sec-type="Diagnosis"><title>Diagnosis.</title><p>Differs from congeners by having almost equally subdivided paraprocts, long antennae, strongly swollen and long gonocoxal process <italic>g</italic>, and comparatively short, pointed tip of the trochanteral process of leg 9. It can be distinguished from <italic><tp:taxon-name>Sinocallipus simplipodicus</tp:taxon-name></italic>, <italic><tp:taxon-name>Sinocallipus jaegeri</tp:taxon-name></italic> and <italic><tp:taxon-name>Sinocallipus thai</tp:taxon-name></italic> also by the white-yellowish body colour and brown antennomeres 2–5, and from <italic><tp:taxon-name>Sinocallipus catba</tp:taxon-name></italic> and <italic><tp:taxon-name>Sinocallipus steineri</tp:taxon-name></italic> by the large body size.</p></tp:treatment-sec><tp:treatment-sec sec-type="Description"><title>Description.</title><sec sec-type="Males"><title>Males:</title><p>Maximal length: <italic>ca</italic> 68–70 mm, width of midbody PT 3.2 mm, 70 PT + telson. Body colour: uniformly white-yellowish, without particular coloration pattern, metazonites without posterior band. Head: uniformly white, pilose; cephalic suture visible. Antennae: long, extending beyond the posterior edge of PT 10 when folded backwards; antennomeres 2–5 light brown; 1, 6, 7 – white (<xref ref-type="fig" rid="F2">Fig. 6</xref>); length of antennomeres: 1 – 0.5 mm, 2 – 2.0 mm, 3 – 2.5 mm, 4 – 1.7 mm, 5 – 1.8 mm, 6 – 0.8 mm, 7 – 0.4 mm; antennomere ratio: 3&gt;2&gt;5&gt;4&gt;6&gt;1&gt;7; tip of antennomere 7 with four short cones (<xref ref-type="fig" rid="F2">Fig. 7</xref>). Eyes: black, well delineated, composed of 37–38 ocelli in 5–6 rows (<xref ref-type="fig" rid="F2">Fig. 8</xref>).</p><fig id="F2" position="float" orientation="portrait"><label>Figures 6–9.</label><caption><p><italic><tp:taxon-name>Sinocallipus deharvengi</tp:taxon-name></italic> sp. n.: <bold>6</bold> head and anteriormost pleurotergites <bold>7</bold> tip of antenna <bold>8</bold> ocelli <bold>9</bold> telson, posterior view. Arrows on Fig. 9 show the division of paraprocts.</p></caption><graphic xmlns:xlink="http://www.w3.org/1999/xlink" xlink:href="ZooKeys-090-013-g002.jpg" position="float" orientation="portrait" xlink:type="simple"/></fig><p>Width of PT: 1=2=3&lt;4&lt;5&lt;6&lt;7. PT higher than broad, ratio: 1.06 : 1. Dorsal side of collum and PT 2–3 smooth. Crests poorly developed, flattened, 5+5 between the<!--PageBreak--> ozopores on midbody PT, anterior part of crests broad, abruptly narrowing posteriorly. Ozopores small, barely visible on PT 5–6, lying on crest 6 in midbody PT, missing on the last 4 PT. Paraprocts divided into two almost equal-sized dorsal and ventral sclerites (<xref ref-type="fig" rid="F2">Fig. 9</xref>). Dorsal sclerite surmounted by a macroseta situated on a tiny lobe. Spinnerets: long and slender, ending with a long seta. All setae on telson dark brown, contrasting with the white background.</p><p>All legs white-yellowish, long and slender, ending with a long claw. Tarsal pads very poorly developed, present on leg-pairs 3–12. No particular modifications on coxae of pregonopodal legs. Prefemora of legs 4–7 swollen. Leg-pair 9 (<xref ref-type="fig" rid="F3">Figs 10</xref>, <xref ref-type="fig" rid="F9">27</xref>): coxa subtrapezoidal; trochanteral lobe (<italic>h</italic>) with a comparatively short tip and poorly developed process <italic>z</italic>.</p><fig id="F3" position="float" orientation="portrait"><label>Figures 10–12.</label><caption><p><italic><tp:taxon-name>Sinocallipus deharvengi</tp:taxon-name></italic> sp. n.: <bold>10</bold> trochanter leg-pair 9 <bold>11</bold> gonopods, anterior view <bold>12</bold> cyphopods and leg-pair 2. Abbreviations: cannula (ca); coxa (cx); coxal processes g and k cyphopods (cy); femoroid (fe); femoroidal acicular process (n); femoroidal subfalcate process (m); sternum (st); trochanter of leg 9: processes handz.</p></caption><graphic xmlns:xlink="http://www.w3.org/1999/xlink" xlink:href="ZooKeys-090-013-g003.jpg" position="float" orientation="portrait" xlink:type="simple"/></fig><p>Chaetotaxy: unknown, all setae broken off.</p><p>Gonopods (<xref ref-type="fig" rid="F3">Fig. 11</xref>): similar to those of congeners; differ by the large coxal (<italic>cx</italic>) process <italic>g</italic> more than 3 times the length of process <italic>k</italic>; processes <italic>g</italic> and <italic>k</italic> apically rounded, not truncated as in <italic><tp:taxon-name>Sinocallipus jaegeri</tp:taxon-name></italic>. Femoroid (<italic>fe</italic>): with three slender, acicular (<italic>n</italic>), and one short and subfalcate (<italic>m</italic>) terminal projections. Cannula (<italic>ca</italic>): long and slender, not coiled.</p><!--PageBreak--></sec><sec sec-type="Females"><title>Females:</title><p>70–74 PT + telson; body colour darker, lateral sides light brownish; crests more pronounced than in males; second leg-pair unmodified (<xref ref-type="fig" rid="F3">Fig. 12</xref>).</p></sec></tp:treatment-sec><tp:treatment-sec><!--Section generated to contain objects referenced in tp:taxon-treatment.--><fig id="F9" position="float" orientation="portrait"><label>Figures 26–29.</label><caption><p>9th leg in <italic><tp:taxon-name>Sinocallipus</tp:taxon-name></italic>: <bold>26</bold> <italic><tp:taxon-name>Sinocallipus catba</tp:taxon-name></italic> sp. n. <bold>27</bold> <italic><tp:taxon-name>Sinocallipus deharvengi</tp:taxon-name></italic> sp. n. <bold>28</bold> <italic><tp:taxon-name>Sinocallipus jaegeri</tp:taxon-name></italic> sp. n. <bold>29</bold> <italic><tp:taxon-name>Sinocallipus steineri</tp:taxon-name></italic> sp. n. Abbreviations: process h; process z; pore (p).</p></caption><graphic xmlns:xlink="http://www.w3.org/1999/xlink" xlink:href="ZooKeys-090-013-g009.jpg" position="float" orientation="portrait" xlink:type="simple"/></fig><fig id="F10" position="float" orientation="portrait"><label>Figure 30.</label><caption><p>Distribution of the species of genus <italic><tp:taxon-name>Sinocallipus</tp:taxon-name></italic>: <bold>1</bold> <italic><tp:taxon-name>Sinocallipus catba</tp:taxon-name></italic> sp. n. <bold>2</bold> <italic><tp:taxon-name>Sinocallipus deharvengi</tp:taxon-name></italic> sp. n. <bold>3</bold> <italic><tp:taxon-name>Sinocallipus jaegeri</tp:taxon-name></italic> sp. n. <bold>4</bold> <italic><tp:taxon-name>Sinocallipus simplipodicus</tp:taxon-name></italic> <bold>5</bold> <italic><tp:taxon-name>Sinocallipus steineri</tp:taxon-name></italic> sp. n. <bold>6</bold> <italic><tp:taxon-name>Sinocallipus thai</tp:taxon-name></italic> <bold>7</bold> <italic><tp:taxon-name>Sinocallipus</tp:taxon-name></italic> spp.</p></caption><graphic xmlns:xlink="http://www.w3.org/1999/xlink" xlink:href="ZooKeys-090-013-g010.jpg" position="float" orientation="portrait" xlink:type="simple"/></fig></tp:treatment-sec><ref-list><ref id="B7"><mixed-citation xmlns:xlink="http://www.w3.org/1999/xlink" xlink:type="simple"><person-group><name name-style="western"><surname>Golovatch</surname><given-names>SI</given-names></name><name name-style="western"><surname>Geoffroy</surname><given-names>J-J</given-names></name><name name-style="western"><surname>Mauriès</surname><given-names>J-P</given-names></name><name name-style="western"><surname>VandenSpiegel</surname><given-names>D</given-names></name></person-group> (<year>2009</year>)<article-title> Review of the millipede genus <italic>Eutrichodesmus</italic> Silvestri, 1910 (Diplopoda, Polydesmida, Haplodesmidae), with descriptions of new species</article-title>. In: <person-group><name name-style="western"><surname>Golovatch</surname><given-names>SI</given-names></name><name name-style="western"><surname>Mesibov</surname><given-names>R</given-names></name></person-group> (<role>Eds</role>) <source>Advances in the systematics of Diplopoda II</source>. <publisher-name>ZooKeys</publisher-name><volume>12</volume>: <fpage>1</fpage>–<lpage>46</lpage>. <ext-link ext-link-type="uri" xlink:href="http://dx.doi.org/10.3897/zookeys.12.167" xlink:type="simple">doi: 10.3897/zookeys.12.167</ext-link>.</mixed-citation></ref></ref-list></tp:taxon-treatment>
