# Supplementary material for: A review of the millipede genus Sinocallipus Zhang, 1993 (Diplopoda, Callipodida, Sinocallipodidae), with notes on gonopods monotony vs. peripheral diversity in millipedes
Source: Zookeys. 2011 Apr 14;(90):13–34. doi: 10.3897/zookeys.90.1291 (PMC3084490; doi:10.3897/zookeys.90.1291)
Supplement: XML Treatment for Sinocallipus jaegeri [file zookeys.90.1291-treatment4.xml]

<!DOCTYPE tp:taxon-treatment
  PUBLIC "-//TaxonX//DTD Taxonomic Treatment Publishing DTD v0 20100105//EN" "tax-treatment-NSO.dtd">
<tp:taxon-treatment xmlns:tp="http://www.plazi.org/taxpub"><tp:treatment-meta><mixed-citation publication-type="journal"><person-group><name><surname>Stoev</surname><given-names>Pavel</given-names></name><name><surname>Enghoff</surname><given-names>Henrik</given-names></name></person-group><article-title>A review of the millipede genus <italic>Sinocallipus</italic> Zhang, 1993 (Diplopoda, Callipodida, Sinocallipodidae), with notes on gonopods monotony vs. peripheral diversity in millipedes</article-title><source>Zookeys</source><day>14</day><month>4</month><year>2011</year><volume>2011</volume><issue>90</issue><fpage>13</fpage><lpage>34</lpage><pub-id pub-id-type="doi">10.3897/zookeys.90.1291</pub-id></mixed-citation></tp:treatment-meta><tp:nomenclature><tp:taxon-name>
                    	<tp:taxon-name-part taxon-name-part-type="genus">Sinocallipus</tp:taxon-name-part>
                    	<tp:taxon-name-part taxon-name-part-type="species">jaegeri</tp:taxon-name-part>
                    	<object-id xmlns:xlink="http://www.w3.org/1999/xlink" xlink:type="simple">urn:lsid:zoobank.org:act:BFC1EAC4-7CB3-4391-A203-2695AE2A596C</object-id>
											<object-id xmlns:xlink="http://www.w3.org/1999/xlink" xlink:type="simple">http://species-id.net/wiki/Sinocallipus_jaegeri</object-id>
                    </tp:taxon-name><tp:taxon-status xmlns:xlink="http://www.w3.org/1999/xlink" xlink:type="simple">sp. n.</tp:taxon-status><xref ref-type="fig" rid="F5">Figs 14–19</xref><xref ref-type="fig" rid="F9">28</xref><xref ref-type="fig" rid="F10">30</xref></tp:nomenclature><tp:treatment-sec sec-type="Material examined"><title>Material examined.</title><p>Holotype: ad. ♂, 61 PT + telson; length <italic>ca</italic> 45 mm, width <italic>ca</italic> 1.90 mm; Laos, Khammouan Province, 9.5 km NE Thakek, <named-content xmlns:xlink="http://www.w3.org/1999/xlink" content-type="dwc:verbatimCoordinates" xlink:type="simple">17°26.936N, 104°52.499E</named-content>, 159 m alt., in foot cave, by hand, 31.X.2004, P. Jäger &amp; V. Vedel leg. (SMF); – Paratypes: 2 ad. ♀♀ with 58 and 59 PT, same locality as holotype, 11.III.2007, P. Jäger &amp; F. Steinmetz leg.; ♀, 59 PT, same locality, foot cave and surrounding, 28.X.2004, P. Jäger &amp; V. Vedel leg.; juvenile, 42 PT, same locality and collectors, 30.X.2004, P. Jäger &amp; V. Vedel leg.; ad. ♀ broken into pieces, more than<!--PageBreak--> 50 PT, Khammouan Province, Thakek area, Ban Tham, <named-content xmlns:xlink="http://www.w3.org/1999/xlink" content-type="dwc:verbatimCoordinates" xlink:type="simple">17°25.799N, 104°51.906E</named-content>, 161 m alt., jungle, trees, by hand, 31.X.2004, P. Jäger &amp; V. Vedel leg. (all in SMF; one female in NMNHS).</p></tp:treatment-sec><tp:treatment-sec sec-type="Description of locality"><title>Description of locality.</title><p>Three of the adult specimens were found in a cave situated at the foot of a limestone hill overgrown with sparse vegetation (<xref ref-type="fig" rid="F4">Fig. 13</xref>). They were collected in the aphotic zone of the cave, somewhere between 30 and 80 m from the entrance. The cave is at least 100 m long, wet, with dripping water and mud on the floor and partly on the cave walls. In the cave <italic><tp:taxon-name>Sinocallipus jaegeri</tp:taxon-name></italic> coexists with <italic><tp:taxon-name>Heteropoda maxima</tp:taxon-name></italic> Jäger, 2001 and <italic><tp:taxon-name>Sinopoda</tp:taxon-name></italic> sp. (<tp:taxon-name>Araneae</tp:taxon-name>: <tp:taxon-name>Sparassidae</tp:taxon-name>), <italic><tp:taxon-name>Thereuopoda longicornis</tp:taxon-name></italic> (Fabricius, 1793) (<tp:taxon-name>Chilopoda</tp:taxon-name>: <tp:taxon-name>Scutigeridae</tp:taxon-name>), and cave crickets (cf. <xref ref-type="bibr" rid="B10">Jäger 2007</xref>). One specimen was collected outside the cave, probably under stones close to the limestone hill, approx. 2 km SW of it where the other specimens were found.</p><fig id="F4" position="float" orientation="portrait"><label>Figure 13.</label><caption><p>View of the type locality of <italic><tp:taxon-name>Sinocallipus jaegeri</tp:taxon-name></italic> sp. n. near Thakek, Laos (photo: P. Jäger).</p></caption><graphic xmlns:xlink="http://www.w3.org/1999/xlink" xlink:href="ZooKeys-090-013-g004.jpg" position="float" orientation="portrait" xlink:type="simple"/></fig></tp:treatment-sec><tp:treatment-sec sec-type="Origin of name"><title>Origin of name.</title><p>Named after Peter Jäger, curator of Arachnida and Myriapoda at SMF, who has been actively exploring the fauna of Laos since 2003 and collected the species.</p></tp:treatment-sec><tp:treatment-sec sec-type="Diagnosis"><title>Diagnosis.</title><p>Differs from congeners by the following set of characters: reduced eyes, composed of 10–11 ocelli; well expressed, narrow, pleurotergal crests; 59–61 PT; white-yellowish body and antennae; gonopods: process <italic>g</italic> short, almost half length of that of <italic><tp:taxon-name>Sinocallipus deharvengi</tp:taxon-name></italic>, apically truncated; <italic>k</italic> small and more abrupt apically than those of <italic><tp:taxon-name>Sinocallipus simplipodicus</tp:taxon-name></italic>, <italic><tp:taxon-name>Sinocallipus thai</tp:taxon-name></italic> and <italic><tp:taxon-name>Sinocallipus deharvengi</tp:taxon-name></italic>; cannula straight.</p></tp:treatment-sec><tp:treatment-sec sec-type="Description"><title>Description.</title><sec sec-type="Males"><title>Males:</title><p>Maximal length <italic>ca</italic> 45 mm, width of midbody PT 1.7 mm, 61 PT + telson. Body colour: white-yellowish; head and anterior 10 PT much whiter than the gray-yellowish middle and posterior ones; metazonites with a posterior light<!--PageBreak--> brown band, more pronounced on posterior PT (<xref ref-type="fig" rid="F5">Fig. 14</xref>). Head: uniformly white, pilose, cephalic suture barely visible. Antennae: long, slightly extending beyond the posterior edge of PT10 when folded backwards; length of antennomeres: 1 – 0.4 mm, 2 – 1.2 mm, 3 – 1.5 mm, 4 – 1.0 mm, 5 – 1.0 mm, 6 – 0.6 mm, 7 – 0.3 mm; antennomere ratio: 3&gt;2&gt;4=5&gt;6&gt;1&gt;7; tip of antennomere 7 with four cones protruding well beyond the edge. All antennomeres snow white. Eyes: very inconspicuous, transparent, in adults composed of 10–11 small ocelli in two rows (<xref ref-type="fig" rid="F5">Fig. 15</xref>).</p><fig id="F5" position="float" orientation="portrait"><label>Figures 14–19.</label><caption><p><italic><tp:taxon-name>Sinocallipus jaegeri</tp:taxon-name></italic> sp. n.: <bold>14</bold> habitus <bold>15</bold> close up of head and anteriormost pleurotergites <bold>16</bold> midbody pleurotergites, dorsal view <bold>17</bold> trochanter of leg-pair 9 <bold>18–19</bold> gonopods, anterior and posterior views, respectively. Abbreviations: cannula (ca); coxa (cx); coxal processes g and k; femoroid (fe); femoroidal acicular process (n); femoroidal subfalcate process (m); sternum (st); trochanter of leg 9: processes handz.</p></caption><graphic xmlns:xlink="http://www.w3.org/1999/xlink" xlink:href="ZooKeys-090-013-g005.jpg" position="float" orientation="portrait" xlink:type="simple"/></fig><p>Width of PT: 2–4&lt;1=5&lt;6&lt;7&lt;8&lt;9&lt;10. PT higher than broad, ratio: 1.06 : 1. Dorsal side of collum and PT 2–3 smooth; complete crests series appearing from PT 4 onwards. Crests at midbody PT well apart from each other; 6+6 (lateralmost one less pronounced), no secondary crest series, all crests well expressed (ribbed), narrow, equally broad along the whole length of metazonite, not touching anteriorly (<xref ref-type="fig" rid="F5">Fig. 16</xref>). Ozopores situated on midbody PT between crests 3 and 4, visible from sixth to last but two PT. Paraprocts divided into smaller dorsal and bigger ventral sclerites. Each dorsal sclerite with a pair of macrosetae situated on small lobes in vertical line. Spinnerets: long and slender, ending with a long seta each. All setae on telson dark brown, contrasting with the white background.</p><p>All legs white-yellowish, very long and slender, ending with a long claw. Tarsal pads poorly developed, present only on leg-pairs 3–12. No particular modifications on coxae of pregonopodal legs. Prefemora of posterior legs less swollen than others. Leg-pairs 4–7: coxa subquadrate; prefemur strongly swollen. Leg-pair 9 (<xref ref-type="fig" rid="F5">Figs 17</xref>, <xref ref-type="fig" rid="F9">28</xref>): coxa subquadrate; trochanter with two processes: anterior one (<italic>h</italic>) higher, leaf-shaped, its tip very sharp, spine-like, curved cephalad; posterior process (<italic>z</italic>) rounded with a small hook; a small pore (<italic>p</italic>) opening below the hook.</p><p>Chaetotaxy (<xref ref-type="table" rid="T1">Table 1</xref>): all setae slender and apically pointed, in anterior position on all segments (excluding penultimate ones).</p><table-wrap id="T1" position="float" orientation="portrait"><label>Table 1.</label><caption><p>Chaetotaxy of anterior PT in <italic><tp:taxon-name>Sinocallipus jaegeri</tp:taxon-name></italic> sp. n.</p></caption><table><tbody><tr><th rowspan="1" colspan="1"/><th rowspan="1" colspan="1">Anterior setae</th><th rowspan="1" colspan="1">Posterior setae</th></tr><tr><td rowspan="1" colspan="1">Collum</td><td rowspan="1" colspan="1">5+5</td><td rowspan="1" colspan="1">-</td></tr><tr><td rowspan="1" colspan="1">PT 2</td><td rowspan="1" colspan="1">5+5</td><td rowspan="1" colspan="1">-</td></tr><tr><td rowspan="1" colspan="1">PT 3</td><td rowspan="1" colspan="1">5+5</td><td rowspan="1" colspan="1">-</td></tr><tr><td rowspan="1" colspan="1">PT 4</td><td rowspan="1" colspan="1">5+5</td><td rowspan="1" colspan="1">-</td></tr><tr><td rowspan="1" colspan="1">PT 5</td><td rowspan="1" colspan="1">5+5</td><td rowspan="1" colspan="1">-</td></tr><tr><td rowspan="1" colspan="1">PT 6</td><td rowspan="1" colspan="1">5+5</td><td rowspan="1" colspan="1">-</td></tr></tbody></table></table-wrap><p>Gonopods (<xref ref-type="fig" rid="F5">Figs 18, 19</xref>): similar to those of congeners. Coxae (<italic>cx</italic>): process <italic>g</italic> short, almost half length of that of <italic><tp:taxon-name>Sinocallipus deharvengi</tp:taxon-name></italic>, apically truncated (in lateral view); <italic>k</italic> small and more abrupt apically than in <italic><tp:taxon-name>Sinocallipus simplipodicus</tp:taxon-name></italic>, <italic><tp:taxon-name>Sinocallipus thai</tp:taxon-name></italic> and <italic><tp:taxon-name>Sinocallipus deharvengi</tp:taxon-name></italic>. Femoroid (<italic>fe</italic>): with two slender, acicular (<italic>n</italic>), and one shorter and subfalcate (<italic>m</italic>) terminal projections, latter projecting into a long and thin filament. Cannula (<italic>ca</italic>): long and slender, not coiled.</p></sec><sec sec-type="Females"><title>Females:</title><p>58–59 PT in adults; middle PT slightly broader than those of the male.</p></sec></tp:treatment-sec><tp:treatment-sec><!--Section generated to contain objects referenced in tp:taxon-treatment.--><fig id="F9" position="float" orientation="portrait"><label>Figures 26–29.</label><caption><p>9th leg in <italic><tp:taxon-name>Sinocallipus</tp:taxon-name></italic>: <bold>26</bold> <italic><tp:taxon-name>Sinocallipus catba</tp:taxon-name></italic> sp. n. <bold>27</bold> <italic><tp:taxon-name>Sinocallipus deharvengi</tp:taxon-name></italic> sp. n. <bold>28</bold> <italic><tp:taxon-name>Sinocallipus jaegeri</tp:taxon-name></italic> sp. n. <bold>29</bold> <italic><tp:taxon-name>Sinocallipus steineri</tp:taxon-name></italic> sp. n. Abbreviations: process h; process z; pore (p).</p></caption><graphic xmlns:xlink="http://www.w3.org/1999/xlink" xlink:href="ZooKeys-090-013-g009.jpg" position="float" orientation="portrait" xlink:type="simple"/></fig><fig id="F10" position="float" orientation="portrait"><label>Figure 30.</label><caption><p>Distribution of the species of genus <italic><tp:taxon-name>Sinocallipus</tp:taxon-name></italic>: <bold>1</bold> <italic><tp:taxon-name>Sinocallipus catba</tp:taxon-name></italic> sp. n. <bold>2</bold> <italic><tp:taxon-name>Sinocallipus deharvengi</tp:taxon-name></italic> sp. n. <bold>3</bold> <italic><tp:taxon-name>Sinocallipus jaegeri</tp:taxon-name></italic> sp. n. <bold>4</bold> <italic><tp:taxon-name>Sinocallipus simplipodicus</tp:taxon-name></italic> <bold>5</bold> <italic><tp:taxon-name>Sinocallipus steineri</tp:taxon-name></italic> sp. n. <bold>6</bold> <italic><tp:taxon-name>Sinocallipus thai</tp:taxon-name></italic> <bold>7</bold> <italic><tp:taxon-name>Sinocallipus</tp:taxon-name></italic> spp.</p></caption><graphic xmlns:xlink="http://www.w3.org/1999/xlink" xlink:href="ZooKeys-090-013-g010.jpg" position="float" orientation="portrait" xlink:type="simple"/></fig></tp:treatment-sec><ref-list><ref id="B10"><mixed-citation xmlns:xlink="http://www.w3.org/1999/xlink" xlink:type="simple"><person-group><name name-style="western"><surname>Jäger</surname><given-names>P</given-names></name></person-group> (<year>2007</year>)<article-title> Spiders from Laos with descriptions of new species (Arachnida: Araneae).</article-title><source>Acta Arachnologica</source><volume>56</volume> (<issue>1</issue>):<fpage>29</fpage>-<lpage>58</lpage>.</mixed-citation></ref></ref-list></tp:taxon-treatment>
