# Supplementary material for: A review of the millipede genus Sinocallipus Zhang, 1993 (Diplopoda, Callipodida, Sinocallipodidae), with notes on gonopods monotony vs. peripheral diversity in millipedes
Source: Zookeys. 2011 Apr 14;(90):13–34. doi: 10.3897/zookeys.90.1291 (PMC3084490; doi:10.3897/zookeys.90.1291)
Supplement: XML Treatment for Sinocallipus simplipodicus [file zookeys.90.1291-treatment5.xml]

<!DOCTYPE tp:taxon-treatment
  PUBLIC "-//TaxonX//DTD Taxonomic Treatment Publishing DTD v0 20100105//EN" "tax-treatment-NSO.dtd">
<tp:taxon-treatment xmlns:tp="http://www.plazi.org/taxpub"><tp:treatment-meta><mixed-citation publication-type="journal"><person-group><name><surname>Stoev</surname><given-names>Pavel</given-names></name><name><surname>Enghoff</surname><given-names>Henrik</given-names></name></person-group><article-title>A review of the millipede genus <italic>Sinocallipus</italic> Zhang, 1993 (Diplopoda, Callipodida, Sinocallipodidae), with notes on gonopods monotony vs. peripheral diversity in millipedes</article-title><source>Zookeys</source><day>14</day><month>4</month><year>2011</year><volume>2011</volume><issue>90</issue><fpage>13</fpage><lpage>34</lpage><pub-id pub-id-type="doi">10.3897/zookeys.90.1291</pub-id></mixed-citation></tp:treatment-meta><tp:nomenclature><tp:taxon-name>
                    	<tp:taxon-name-part taxon-name-part-type="genus">Sinocallipus</tp:taxon-name-part>
                    	<tp:taxon-name-part taxon-name-part-type="species">simplipodicus</tp:taxon-name-part>
                    	<object-id xmlns:xlink="http://www.w3.org/1999/xlink" xlink:type="simple">urn:lsid:zoobank.org:act:817F9976-72F2-41A1-96C7-7A50E1A27FD4</object-id>
											<object-id xmlns:xlink="http://www.w3.org/1999/xlink" xlink:type="simple">http://species-id.net/wiki/Sinocallipus_simplipodicus</object-id>
                    </tp:taxon-name><tp:taxon-authority>Zhang, 1993</tp:taxon-authority><xref ref-type="fig" rid="F10">Fig. 30</xref><tp:nomenclature-citation-list><tp:nomenclature-citation><tp:taxon-name>Sinocallipus simplipodicus</tp:taxon-name><comment> Zhang, 1993, Proc. XI Int. Congr. Speleol. Beijing, 1993: 129, figs 1–16.</comment></tp:nomenclature-citation><tp:nomenclature-citation><tp:taxon-name>Sinocallipus simplicipodus</tp:taxon-name><comment> [sic!]: <xref ref-type="bibr" rid="B21">Wang and Mauriès 1996</xref>: 86. <xref ref-type="bibr" rid="B13">Shear 2000</xref>: 99.</comment></tp:nomenclature-citation><tp:nomenclature-citation><tp:taxon-name>Sinocallipus simplipodicus</tp:taxon-name><comment>: <xref ref-type="bibr" rid="B19">Stoev et al. 2008</xref>: 7.</comment></tp:nomenclature-citation></tp:nomenclature-citation-list><!--PageBreak--></tp:nomenclature><tp:treatment-sec sec-type="Distribution"><title>Distribution.</title><p>Only known from Xiao Cave, Hekou Yaozu Autonomous County, Yunnan Province, China.</p></tp:treatment-sec><tp:treatment-sec sec-type="Remarks"><title>Remarks.</title><p>Although callipodidans are often found in caves, especially in Southeast Asia and southern Europe, there are no species among them possessing an eye reduction similar to that observed in <italic><tp:taxon-name>Sinocallipus jaegeri</tp:taxon-name></italic> and <italic><tp:taxon-name>Sinocallipus simplipodicus</tp:taxon-name></italic>. Other peripheral characters, such as the elongated antennae and legs, in addition to the apparent depigmentation, also indicate their adaptation to the underground environment. A specimen of <italic><tp:taxon-name>Sinocallipus jaegeri</tp:taxon-name></italic> was found also outside caves, perhaps in deeper soil layers. The type specimens of <italic><tp:taxon-name>Sinocallipus simplipodicus</tp:taxon-name></italic> which are perhaps preserved in the Institute of Zoology, Chinese Academy of Sciences, or new topotypic material need to be examined to supplement the original description of Zhang which suffers from the poor quality of its illustrations.</p></tp:treatment-sec><tp:treatment-sec><!--Section generated to contain objects referenced in tp:taxon-treatment.--><fig id="F10" position="float" orientation="portrait"><label>Figure 30.</label><caption><p>Distribution of the species of genus <italic><tp:taxon-name>Sinocallipus</tp:taxon-name></italic>: <bold>1</bold> <italic><tp:taxon-name>Sinocallipus catba</tp:taxon-name></italic> sp. n. <bold>2</bold> <italic><tp:taxon-name>Sinocallipus deharvengi</tp:taxon-name></italic> sp. n. <bold>3</bold> <italic><tp:taxon-name>Sinocallipus jaegeri</tp:taxon-name></italic> sp. n. <bold>4</bold> <italic><tp:taxon-name>Sinocallipus simplipodicus</tp:taxon-name></italic> <bold>5</bold> <italic><tp:taxon-name>Sinocallipus steineri</tp:taxon-name></italic> sp. n. <bold>6</bold> <italic><tp:taxon-name>Sinocallipus thai</tp:taxon-name></italic> <bold>7</bold> <italic><tp:taxon-name>Sinocallipus</tp:taxon-name></italic> spp.</p></caption><graphic xmlns:xlink="http://www.w3.org/1999/xlink" xlink:href="ZooKeys-090-013-g010.jpg" position="float" orientation="portrait" xlink:type="simple"/></fig></tp:treatment-sec><ref-list><ref id="B21"><mixed-citation xmlns:xlink="http://www.w3.org/1999/xlink" xlink:type="simple"><person-group><name name-style="western"><surname>Wang</surname><given-names>D</given-names></name><name name-style="western"><surname>Mauriès</surname><given-names>JP</given-names></name></person-group> (<year>1996</year>)<article-title> Review and perspective of study on Myriapodology of China. In: Geoffroy JJ, Mauriès JP, Nguyen Duy-Jacquesmin M (Eds) Acta Myriapodologica.</article-title><source>Mémoires du Muséum national d’Histoire Naturelle</source><volume>169</volume>:<fpage>81</fpage>-<lpage>99</lpage>.</mixed-citation></ref><ref id="B13"><mixed-citation xmlns:xlink="http://www.w3.org/1999/xlink" xlink:type="simple"><person-group><name name-style="western"><surname>Shear</surname><given-names>W</given-names></name></person-group> (<year>2000</year>)<article-title> A new genus and species of callipodidan milliped from Vietnam (Callipodida, Schizopetalidae).</article-title><source>Myriapodologica</source><volume>6</volume> (<issue>11</issue>):<fpage>95</fpage>-<lpage>100</lpage>.</mixed-citation></ref><ref id="B19"><mixed-citation xmlns:xlink="http://www.w3.org/1999/xlink" xlink:type="simple"><person-group><name name-style="western"><surname>Stoev</surname><given-names>P</given-names></name><name name-style="western"><surname>Sierwald</surname><given-names>P</given-names></name><name name-style="western"><surname>Billey</surname><given-names>A</given-names></name></person-group> (<year>2008</year>) <article-title>An annotated world catalogue of the millipede order Callipodida (Arthropoda: Diplopoda)</article-title>. <source>Zootaxa</source><volume>1706</volume>: <fpage>1</fpage>–<lpage>50</lpage>.</mixed-citation></ref></ref-list></tp:taxon-treatment>
