# Supplementary material for: A review of the millipede genus Sinocallipus Zhang, 1993 (Diplopoda, Callipodida, Sinocallipodidae), with notes on gonopods monotony vs. peripheral diversity in millipedes
Source: Zookeys. 2011 Apr 14;(90):13–34. doi: 10.3897/zookeys.90.1291 (PMC3084490; doi:10.3897/zookeys.90.1291)
Supplement: XML Treatment for Sinocallipus steineri [file zookeys.90.1291-treatment6.xml]

<!DOCTYPE tp:taxon-treatment
  PUBLIC "-//TaxonX//DTD Taxonomic Treatment Publishing DTD v0 20100105//EN" "tax-treatment-NSO.dtd">
<tp:taxon-treatment xmlns:tp="http://www.plazi.org/taxpub"><tp:treatment-meta><mixed-citation publication-type="journal"><person-group><name><surname>Stoev</surname><given-names>Pavel</given-names></name><name><surname>Enghoff</surname><given-names>Henrik</given-names></name></person-group><article-title>A review of the millipede genus <italic>Sinocallipus</italic> Zhang, 1993 (Diplopoda, Callipodida, Sinocallipodidae), with notes on gonopods monotony vs. peripheral diversity in millipedes</article-title><source>Zookeys</source><day>14</day><month>4</month><year>2011</year><volume>2011</volume><issue>90</issue><fpage>13</fpage><lpage>34</lpage><pub-id pub-id-type="doi">10.3897/zookeys.90.1291</pub-id></mixed-citation></tp:treatment-meta><tp:nomenclature><tp:taxon-name>
                    	<tp:taxon-name-part taxon-name-part-type="genus">Sinocallipus</tp:taxon-name-part>
                    	<tp:taxon-name-part taxon-name-part-type="species">steineri</tp:taxon-name-part>
                    	<object-id xmlns:xlink="http://www.w3.org/1999/xlink" xlink:type="simple">urn:lsid:zoobank.org:act:32886D5D-1D66-474E-B3E4-A27C7B845845</object-id>
											<object-id xmlns:xlink="http://www.w3.org/1999/xlink" xlink:type="simple">http://species-id.net/wiki/Sinocallipus_steineri</object-id>
                    </tp:taxon-name><tp:taxon-status xmlns:xlink="http://www.w3.org/1999/xlink" xlink:type="simple">sp. n.</tp:taxon-status><xref ref-type="fig" rid="F6">Figs 20–23</xref><xref ref-type="fig" rid="F9">29</xref><xref ref-type="fig" rid="F10">30</xref><tp:nomenclature-citation-list><tp:nomenclature-citation><tp:taxon-name>Sinocallipus</tp:taxon-name><comment>: <xref ref-type="bibr" rid="B16">Steiner 2005</xref>, p. 96.</comment></tp:nomenclature-citation></tp:nomenclature-citation-list></tp:nomenclature><tp:treatment-sec sec-type="Material examined"><title>Material examined.</title><p>Holotype: ♂; 71 PT + telson, Laos, Luang Phrabang Province, Ponsai District, Ben Nambo (Thapo) Village, Tham Gia (Bat cave) (E-48-001/07), <named-content xmlns:xlink="http://www.w3.org/1999/xlink" content-type="dwc:verbatimCoordinates" xlink:type="simple">19°57.233N, 102°25.457E</named-content>, alt. approx. 400 m, 27.XII.2003, H. Steiner leg. (SMF); – Paratype: adult ♂, 67 PT, same locality, date and collector (NMNHS).</p></tp:treatment-sec><tp:treatment-sec sec-type="Description of locality"><title>Description of locality.</title><p>For detailed descriptions of the cave and its exact locality see <xref ref-type="bibr" rid="B2">Burgers et al. (2005)</xref>. The new species has been collected from the ceiling of the cave (H. Steiner, in lit.). Cave crickets, a spider, and the centipede <italic><tp:taxon-name>Thereuopoda longicornis</tp:taxon-name></italic> co-occur with <italic><tp:taxon-name>Sinocallipus steineri</tp:taxon-name></italic> (<xref ref-type="bibr" rid="B16">Steiner 2005</xref>, <xref ref-type="bibr" rid="B11">Jäger and Praxaysombath 2009</xref>).</p></tp:treatment-sec><tp:treatment-sec sec-type="Origin of name"><title>Origin of name.</title><p>Named after the German biospeleologist Helmut Steiner, an active explorer of the caves of Laos, who collected the species.</p></tp:treatment-sec><tp:treatment-sec sec-type="Diagnosis"><title>Diagnosis.</title><p>Males: Differs from congeners by the following set of characters: 67–71 PT in adults; head and PT 1–4 white, remaining PT mottled light brown–grayish,<!--PageBreak--> antennomeres 2–6 brown; antennae moderately long, extending beyond posterior edge of PT7 when folded backwards; eyes black, well delineated, composed of 33–35 ocelli; midbody PT with 3+3 crests between ozopores; all crests flattened, almost equally broad along metazonal length, only slightly narrowed posteriorly and touching each other anteriorly. Gonopods: differ from those of congeners by the laterally narrowed gonocoxal process <italic>g</italic> and by the much longer process <italic>k</italic> being 2/3rd the height of <italic>g</italic>.</p></tp:treatment-sec><tp:treatment-sec sec-type="Description"><title>Description.</title><sec sec-type="Males"><title>Males:</title><p>Maximal length: <italic>ca</italic> 54–55 mm, width of midbody PT 2.5 mm, 67–71 PT + telson. Body colour: generally white-yellowish; head and PT 1–4 white, remaining PT mottled light brown–grayish, the last 1/5 of the body brownish; metazonites with a narrow transverse posterior band. Head: white-yellowish, pilose; epicranium marbled light brown; cephalic suture visible. Antennae: moderately long, extending beyond the posterior edge of PT 7 when folded backwards; antennomeres 1 and 7 white, 2–6 – brown; length of antennomeres: 1 – 0.4 mm, 2 – 1.1 mm, 3 – 1.3 mm, 4 – 0.8 mm, 5 – 0.9 mm, 6 – 0.7 mm, 7 – 0.3 mm; antennomere ratio: 3&gt;2&gt;5&gt;4&gt;6&gt;1&gt;7; tip of antennomere 7 with four cones protruding well beyond the edge. Eyes: black, well delineated, composed of 33–35 ocelli in 5 rows (<xref ref-type="fig" rid="F6">Fig. 20</xref>).</p><fig id="F6" position="float" orientation="portrait"><label>Figures 20–23.</label><caption><p><italic><tp:taxon-name>Sinocallipus steineri</tp:taxon-name></italic>sp. n.: <bold>20</bold> head and anteriormost pleurotergites <bold>21</bold> trochanter of leg-pair 9 <bold>22</bold> gonopods, anterior view <bold>23</bold> gonopods and leg-pair 9 <italic>in situ</italic>, ventrocaudal view. Abbreviations: cannula (ca); coxa (cx); coxal processes g and k; femoroid (fe); femoroidal acicular process (n); femoroidal subfalcate process (m); trochanteral pore (p); sternum (st); trochanter of leg 9: processes handz.</p></caption><graphic xmlns:xlink="http://www.w3.org/1999/xlink" xlink:href="ZooKeys-090-013-g006.jpg" position="float" orientation="portrait" xlink:type="simple"/></fig><p>Width of PT: 2–3&lt;1=4&lt;5&lt;6&lt;7&lt;8&lt;9&lt;10. PT slightly higher than broad; ratio: 1.07 : 1. Dorsal side of collum and PT 2–3 smooth, ribbed only laterally; complete crests series appearing from PT 4 onwards. Midbody PT with 3+3 crests between <!--PageBreak-->ozopores; no secondary crest series, all crests flattened, almost equally broad along the metazonal length, only slightly narrowed posteriorly and touching each other anteriorly. Ozopores on midbody PT lying between crests 3 and 4, visible from sixth to last but two PT. Paraprocts divided into smaller dorsal and bigger ventral sclerites. Each dorsal sclerite with a pair of macrosetae in a vertical line. Spinnerets: long and slender, ending with a long seta each. All setae on telson dark brown, contrasting with the whitish background.</p><p>All legs white-yellowish, moderately long and slender, ending with a long claw. Tarsal pads poorly developed, present only on leg-pairs 3–12. No particular modifications on coxae of pregonopodal legs. Prefemora of legs 4–7 swollen. Leg-pair 9 (<xref ref-type="fig" rid="F6">Figs 21</xref>, <xref ref-type="fig" rid="F9">29</xref>): coxa subtrapezoidal; trochanter with two processes: anterior one (<italic>h</italic>) higher, leaf-shaped, its tip very sharpened, spine-like, curved cephalad; posterior process (<italic>z</italic>) rounded with a small triangular bulge; a small pore opening (<italic>p</italic>) below the bulge.</p><p>Chaetotaxy: pleurotergal setae barely visible, minute, one each on PT 1 and 2, others presumably broken off.</p><p>Gonopods (<xref ref-type="fig" rid="F6">Figs 22, 23</xref>): similar to those of congeners, but process <italic>k</italic> is longer. Coxae (<italic>cx</italic>): process <italic>g</italic> laterally narrowed, not clavate as in the other congeners; apical part slighly truncated (in lateral view); <italic>k</italic> 2/3 the height of process g, slightly bent lateralwards at midlength; apex with a small hook pointing towards process <italic>g</italic>. Femoroid (<italic>fe</italic>): with three slender, acicular (<italic>n</italic>), and one shorter and subfalcate (<italic>m</italic>) terminal projections, latter almost half length of the longest projection. Cannula (<italic>ca</italic>): long and slender, not coiled, its distal part lying between processes <italic>h</italic> and <italic>z</italic> on trochanter of leg 9 in close proximity to the pore opening (<italic>p</italic>).</p></sec><sec sec-type="Female"><title>Female:</title><p>unknown.</p></sec></tp:treatment-sec><tp:treatment-sec><!--Section generated to contain objects referenced in tp:taxon-treatment.--><fig id="F9" position="float" orientation="portrait"><label>Figures 26–29.</label><caption><p>9th leg in <italic><tp:taxon-name>Sinocallipus</tp:taxon-name></italic>: <bold>26</bold> <italic><tp:taxon-name>Sinocallipus catba</tp:taxon-name></italic> sp. n. <bold>27</bold> <italic><tp:taxon-name>Sinocallipus deharvengi</tp:taxon-name></italic> sp. n. <bold>28</bold> <italic><tp:taxon-name>Sinocallipus jaegeri</tp:taxon-name></italic> sp. n. <bold>29</bold> <italic><tp:taxon-name>Sinocallipus steineri</tp:taxon-name></italic> sp. n. Abbreviations: process h; process z; pore (p).</p></caption><graphic xmlns:xlink="http://www.w3.org/1999/xlink" xlink:href="ZooKeys-090-013-g009.jpg" position="float" orientation="portrait" xlink:type="simple"/></fig><fig id="F10" position="float" orientation="portrait"><label>Figure 30.</label><caption><p>Distribution of the species of genus <italic><tp:taxon-name>Sinocallipus</tp:taxon-name></italic>: <bold>1</bold> <italic><tp:taxon-name>Sinocallipus catba</tp:taxon-name></italic> sp. n. <bold>2</bold> <italic><tp:taxon-name>Sinocallipus deharvengi</tp:taxon-name></italic> sp. n. <bold>3</bold> <italic><tp:taxon-name>Sinocallipus jaegeri</tp:taxon-name></italic> sp. n. <bold>4</bold> <italic><tp:taxon-name>Sinocallipus simplipodicus</tp:taxon-name></italic> <bold>5</bold> <italic><tp:taxon-name>Sinocallipus steineri</tp:taxon-name></italic> sp. n. <bold>6</bold> <italic><tp:taxon-name>Sinocallipus thai</tp:taxon-name></italic> <bold>7</bold> <italic><tp:taxon-name>Sinocallipus</tp:taxon-name></italic> spp.</p></caption><graphic xmlns:xlink="http://www.w3.org/1999/xlink" xlink:href="ZooKeys-090-013-g010.jpg" position="float" orientation="portrait" xlink:type="simple"/></fig></tp:treatment-sec><ref-list><ref id="B16"><mixed-citation xmlns:xlink="http://www.w3.org/1999/xlink" xlink:type="simple"><person-group><name name-style="western"><surname>Steiner</surname><given-names>H</given-names></name></person-group> (<year>2005</year>)<article-title> Biospeleological notes on Laos. In: Dreybrodt J, Laumanns M (Eds) The unknown North of Laos (Karst and Caves of the Provinces Luang Phrabang and Luang Nam Tha).</article-title><source>Berliner Höhlenkundliche Berichte</source><volume>16</volume>:<fpage>92</fpage>-<lpage>96</lpage>.</mixed-citation></ref><ref id="B2"><mixed-citation xmlns:xlink="http://www.w3.org/1999/xlink" xlink:type="simple"><person-group><name name-style="western"><surname>Burgers</surname><given-names>J</given-names></name><name name-style="western"><surname>Dreybrodt</surname><given-names>J</given-names></name><name name-style="western"><surname>Laumanns</surname><given-names>M</given-names></name><name name-style="western"><surname>Steiner</surname><given-names>H</given-names></name><name name-style="western"><surname>Zillig</surname><given-names>W</given-names></name></person-group> (<year>2005</year>)<article-title> The caves of the Luang Phrabang province. In: Dreybrodt J, Laumanns M (Eds) The unknown North of Laos (Karst and Caves of the Provinces Luang Phrabang and Luang Nam Tha).</article-title><source>Berliner Höhlenkundliche Berichte</source><volume>16</volume>:<fpage>15</fpage>-<lpage>79</lpage>.</mixed-citation></ref><ref id="B11"><mixed-citation xmlns:xlink="http://www.w3.org/1999/xlink" xlink:type="simple"><person-group><name name-style="western"><surname>Jäger</surname><given-names>P</given-names></name><name name-style="western"><surname>Praxaysombath</surname><given-names>B</given-names></name></person-group> (<year>2009</year>)<article-title> Spiders from Laos: new species and new records (Arachnida: Araneae).</article-title><source>Acta Arachnologica</source><volume>58</volume> (<issue>1</issue>):<fpage>27</fpage>-<lpage>51</lpage>.</mixed-citation></ref></ref-list></tp:taxon-treatment>
