# Supplementary material for: A review of the millipede genus Sinocallipus Zhang, 1993 (Diplopoda, Callipodida, Sinocallipodidae), with notes on gonopods monotony vs. peripheral diversity in millipedes
Source: Zookeys. 2011 Apr 14;(90):13–34. doi: 10.3897/zookeys.90.1291 (PMC3084490; doi:10.3897/zookeys.90.1291)
Supplement: XML Treatment for Sinocallipus [file zookeys.90.1291-treatment8.xml]

<!DOCTYPE tp:taxon-treatment
  PUBLIC "-//TaxonX//DTD Taxonomic Treatment Publishing DTD v0 20100105//EN" "tax-treatment-NSO.dtd">
<tp:taxon-treatment xmlns:tp="http://www.plazi.org/taxpub"><tp:treatment-meta><mixed-citation publication-type="journal"><person-group><name><surname>Stoev</surname><given-names>Pavel</given-names></name><name><surname>Enghoff</surname><given-names>Henrik</given-names></name></person-group><article-title>A review of the millipede genus <italic>Sinocallipus</italic> Zhang, 1993 (Diplopoda, Callipodida, Sinocallipodidae), with notes on gonopods monotony vs. peripheral diversity in millipedes</article-title><source>Zookeys</source><day>14</day><month>4</month><year>2011</year><volume>2011</volume><issue>90</issue><fpage>13</fpage><lpage>34</lpage><pub-id pub-id-type="doi">10.3897/zookeys.90.1291</pub-id></mixed-citation></tp:treatment-meta><tp:nomenclature><tp:taxon-name>
                    	<tp:taxon-name-part taxon-name-part-type="genus">Sinocallipus</tp:taxon-name-part>
                    </tp:taxon-name><tp:taxon-status xmlns:xlink="http://www.w3.org/1999/xlink" xlink:type="simple">incertae sedis</tp:taxon-status><xref ref-type="fig" rid="F10">Fig. 30</xref><tp:nomenclature-citation-list><tp:nomenclature-citation><tp:taxon-name>Sinocallipus</tp:taxon-name><comment> cf. <italic>simplipodicus</italic>: <xref ref-type="bibr" rid="B6">Enghoff et al. 2004</xref>: 36. Vietnam, Hanoi City, 1905, leg. Dr. Boutan, coll. A. Kempf.</comment></tp:nomenclature-citation><tp:nomenclature-citation><tp:taxon-name>Sinocallipus simplipodicus</tp:taxon-name><comment>: <xref ref-type="bibr" rid="B14">Shear et al. 2003</xref>: 9, figs 3–14. Laos, Champasak/Attapu Provinces, Dong Hua Sao National Biodiversity Conservation Area, along the Houry Phak River near the SW edge of Bolavens Plateau, <named-content xmlns:xlink="http://www.w3.org/1999/xlink" content-type="dwc:verbatimCoordinates" xlink:type="simple">15°04'37"N, 106°10'45"E</named-content>, September 1999, H. Heatwole leg.</comment></tp:nomenclature-citation></tp:nomenclature-citation-list></tp:nomenclature><tp:treatment-sec sec-type="Material examined"><title>Material examined.</title><p>ad. ♀, Vietnam, Lang Son Province, Huu Lung Area, Snake cave, 19.III.1989, P. Beron leg. (NMNHS); 1 juv., same province and area, cave at 97 km N from Hanoi, 20.III.1989, P. Beron leg. (NMNHS).</p></tp:treatment-sec><tp:treatment-sec><!--Section generated to contain objects referenced in tp:taxon-treatment.--><fig id="F10" position="float" orientation="portrait"><label>Figure 30.</label><caption><p>Distribution of the species of genus <italic><tp:taxon-name>Sinocallipus</tp:taxon-name></italic>: <bold>1</bold> <italic><tp:taxon-name>Sinocallipus catba</tp:taxon-name></italic> sp. n. <bold>2</bold> <italic><tp:taxon-name>Sinocallipus deharvengi</tp:taxon-name></italic> sp. n. <bold>3</bold> <italic><tp:taxon-name>Sinocallipus jaegeri</tp:taxon-name></italic> sp. n. <bold>4</bold> <italic><tp:taxon-name>Sinocallipus simplipodicus</tp:taxon-name></italic> <bold>5</bold> <italic><tp:taxon-name>Sinocallipus steineri</tp:taxon-name></italic> sp. n. <bold>6</bold> <italic><tp:taxon-name>Sinocallipus thai</tp:taxon-name></italic> <bold>7</bold> <italic><tp:taxon-name>Sinocallipus</tp:taxon-name></italic> spp.</p></caption><graphic xmlns:xlink="http://www.w3.org/1999/xlink" xlink:href="ZooKeys-090-013-g010.jpg" position="float" orientation="portrait" xlink:type="simple"/></fig></tp:treatment-sec><ref-list><ref id="B6"><mixed-citation xmlns:xlink="http://www.w3.org/1999/xlink" xlink:type="simple"><person-group><name name-style="western"><surname>Enghoff</surname><given-names>H</given-names></name><name name-style="western"><surname>Golovatch</surname><given-names>S</given-names></name><name name-style="western"><surname>Nguyen Duc</surname><given-names>Anh</given-names></name></person-group> (<year>2004</year>)<article-title> A review of the millipede fauna of Vietnam (Diplopoda).</article-title><source>Arthropoda Selecta</source><volume>13</volume> (<issue>1–2</issue>):<fpage>29</fpage>-<lpage>43</lpage>.</mixed-citation></ref><ref id="B14"><mixed-citation xmlns:xlink="http://www.w3.org/1999/xlink" xlink:type="simple"><person-group><name name-style="western"><surname>Shear</surname><given-names>W</given-names></name><name name-style="western"><surname>Shelley</surname><given-names>R</given-names></name><name name-style="western"><surname>Heatwole</surname><given-names>H</given-names></name></person-group> (<year>2003</year>)<article-title> Occurrence of the milliped <italic>Sinocallipus simplipodicus</italic> Zhang, 1993 in Laos, with reviews of the Southeast Asian and global callipodidan faunas, and remarks on the phylogenetic position of the order (Callipodida: Sinocallipodidea: Sinocallipodidae).</article-title><source>Zootaxa</source><volume>365</volume>:<fpage>1</fpage>-<lpage>20</lpage>.</mixed-citation></ref></ref-list></tp:taxon-treatment>
